# Supplementary material for: MicroRNA-143 acts as a tumor suppressor through Musashi-2/DLL1/Notch1 and Musashi-2/Snail1/MMPs axes in acute myeloid leukemia
Source: J Transl Med. 2023 May 6;21:309. doi: 10.1186/s12967-023-04106-6 (PMC10164318; doi:10.1186/s12967-023-04106-6)
Supplement: Supplementary file 2 — Additional file 2: Table S1. Baseline characteristics of participants. [file 12967_2023_4106_MOESM2_ESM.xlsx]

## Sheet: Table S1
	Table S1. Baseline characteristics of participants
	Patient	Age	Sex	Diagnosis	Morphology	Immunology	Cytogenetics	Molecular biology	Onset time	Death time	Survival time (Day)
	#001	50	Female	AML	M5	CD117,CD13,CD33	46,XX[20]	WT1,DNMT3A,NPM1,FLT3-ITD,GATA2	2019.1.18	2019.7.12	175
	#002	58	Male	AML	M3	CD117,CD13,CD33,MPO,CD9,	46,XY,t(15;17)(q22;q21)[8]/46,XY[12]	PML-RaRa S,FLT3-ITD,GATA2,TET2,WT1	2019.3.1	To datea	1036
	#003	37	Male	AML	M5	CD7,CD117,CD13,CD33,CD34,HLA-DR,MPO,CD65,CD64,CD56	45,X,-Y[20]	CEBPA,KIT,GATA2,TET2	2019.3.6	To date	1031
	#004	65	Female	AML	M5	CD117,CD13,CD33,CD34,HLA-DR,MPO,CD64	46,XX[20]	NRAS,TET2,CEBPA,FLT3-ITD,ASXL1	2019.3.16	2019.8.20	157
	#005	83	Male	AML	M5	CD13,CD33,HLA-DR,MPO,CD64,CD9,CD65,CD36	-	-	2019.4.12	2019.8.3	113
	#006	55	Female	AML	M5	CD117,CD13,CD33,HLA-DR,MPO,CD64	46,XX[20]	WT1,TP53,IDH1,GATA2,TET2	2019.4.25	To date	981
	#007	68	Female	AML	M4	CD7,CD117,CD13,CD33,CD34,HLA-DR,MPO,CD64	46,XX,del(7)(q11;2q21)[3]/46,XX[17]	WT1,CEBPA,DNMT3A,TET2	2019.5.13	2019.8.7	86
	#008	28	Male	AML	M3	CD117,CD13,CD33,CD34,MPO,CD123,CD9,CD36	47,XY,+8,t(15;17)(q22;q21)[20]	FLT3-ITD,TET2,WT1,PML-RARa(S)	2019.5.22	To date	954
	#009	33	Male	AML	M3	CD117,CD13,CD33,CD64,CD9	46,XY,t(15;17)(q22;q21)[3]/47,idem,+21[15]/46,XY[2]	GATA2,WT1,PML-RARa(S),PML-RARa(V)	2019.5.30	To date	946
	#010	57	Male	AML	M4	CD117,CD13,CD33,MPO,CD64,CD123,	46,XY[20]	WT1,GATA2,DNMT3A,FLT3-ITD,NPM1,TET2,RUNX1,ASXL1	2019.6.5	2019.6.6	1
	#011	39	Male	AML	M5	CD117,CD33,HLA-DR,MPO,CD64,CD65	46,XY[20]	WT1,MLL-AF6,MLL-AF10,MLL-ENL,MLL-ELL,GATA2,TET2	2019.7.10	2020.2.10	215
	#012	40	Male	AML	M3	CD117,CD13,CD33,MPO,CD64,CD9,CD65	46,XY,t(15;17)(q22;q21)[20]	PML-RaRa V,PML-RaRa L	2019.7.21	To date	894
	#013	54	Female	AML	M5	CD117,CD13,CD33,CD34,HLA-DR,MPO,CD64,CD36	46,XX[20]	RUNX1,FLT3-ITD	2019.7.27	2021.1.23	546
	#014	44	Female	AML	M5	CD7,CD117,CD13,CD33,HLA-DR,MPO,CD64,CD36	46,XX[20]	DNMT3A,ASXL1,GATA2,TET2,WT1,NPM1,FLT3-ITD	2019.7.31	2020.3.18	231
	#015	67	Male	AML	M3	CD117,CD13,CD33,MPO,CD64,CD9,CD65	46,XY,t(15;17)(q22;q21)[20]	PML-RaRa (L),PML-RaRa (S),PML-RaRa (V),WT1	2019.8.2	2019.8.5	3
	#016	56	Female	AML	M3	CD117,CD13,CD33,MPO,CD64,CD9,CD65	46,XX,t(15;17)(q22;q21)[20]	TET2,WT1,PML-RARa(V),PML-RARa(S),PML-RARa(L)	2019.8.6	2019.9.9	34
	#017	80	Female	AML	M5	CD117,CD33,CD34,MPO,	48,XY,+2,+8,inv(9)(p12q13),der(13)t(1;13)(q21;p13)[16]	IDH1,TET2	2019.8.19	2019.11.22	95
	#018	54	Male	AML	M1	CD117,CD33,MPO,CD56,CD9,	46,XY[8]	TET2,NPM1,FLT3-ITD,GATA2	2019.9.12	2019.9.13	1
	#019	40	Male	AML	M5	CD7,CD117,CD13,CD33,CD34,HLA-DR,MPO	46,XY,del(9)(q21q22)[8]/46,XY[12]	CEBPA,NRAS,GATA2,TET2	2019.10.12	To date	811
	#020	37	Male	AML	M5b	CD7,CD117,CD13,CD33,CD34,HLA-DR,CD65	46,XY[20]	CEBPA,GATA2,FLT3-ITD,WT1	2019.10.17	2021.6.31	623
	#021	62	Male	AML	M5	CD117,CD13,CD33,MPO,CD123,	46,XY[20]	WT1,TET2,FLT3-ITD	2019.11.12	2020.12.21	405
	#022	63	Male	AML	M5	-	46,XY,del(7)(q22)[13]/46,XY[7]	IDH2,ASXL1,TET2	2019.12.7	2020.4.18	133
	#023	30	Female	AML	M4	CD117,CD13,CD33,HLA-DR,cMPO,CD123,CD9,CD36	46,XX[20]	WT1	2019.12.31	2021.4.8	464
	#024	46	Female	AML	M4	CD7,CD117,CD13,CD33,CD34,HLA-DR,cMPO,CD64	46,XX[20]	KIT,CEBPA,TET2	2020.2.7	To date	693
	#025	44	Male	AML	M4	CD7,CD117,CD33,CD34,HLA-DR,cMPO,nTDT,CD64,CD123,CD36	46,XY,del(9)(q13q22)[10]/46,XY[10]	WT1,FLT3-ITD,NRAS,TET2	2020.4.15	To date	625
	#026	73	Female	AML	M5	CD13,CD33,HLA-DR,Cmpo,CD64,CD123,CD9,CD65,CD36	46,XX[20]	DNMT3A,ASXL1,FLT3-ITD,NPM1,TET2	2020.4.27	To date	613
	#027	42	Female	AML	M3	CD117,CD13,CD33,cMPO,CD64,CD9	46,XX,t(15;17)(q22;q21)[12]/46,XX[8]	WT1,PML-RARa(S),PML-RARa(V),PML-RARa(L),ANKRD26,ATG2B,BRCA1,GATA2,CALR	2020.5.9	To date	601
	#028	52	Female	AML	M4	CD7,CD117,CD33,HLA-DR,cMPO,	46,XX[20]	CEBPA,GATA2,TET2	2020.5.26	To date	584
	#029	22	Male	AML	M3	CD117,CD64,CD34,CD33,CD13,CD9	46,XY[20]	GATA2,WT1	2020.6.10	To date	569
	#030	35	Female	AML	M2	CD13,CD33,Cmpo,CD64,CD123	46,XX[2]	WT1,IDH2,FLT3-TKD,NPM1,ASXL1,ATG2B,ANKRD26,GATA2,BRCA2,TET2,MPL,TP53,BRCA1	2020.7.6	To date	543
	#031	54	Male	AML	M5	CD13,CD33,HLA-DR,cMPO,CD64,CD123,CD36	46,XY[20]	DNMT3A,TET2,FLT3-ITD,WT1	2020.7.10	2021.3.15	248
	#032	52	Male	AML	M3	CD117,CD13,CD33,CD34,cMPO,CD9	46,XY,t(15;17)(q22;q21)[6]/46,XY[14]	PML-RaRa S	2020.7.31	2022.3.9	586
	#033	41	Female	AML	M5	CD7,CD117,CD13,CD33,CD34,HLA-DR,cMPO,CD56	46,XX[2]	CEBPA,GATA2,TET2	2020.8.3	To date	515
	#034	72	Male	AML	M5	CD13,CD33,CD34,CD19,CD9	46,XY,del(7)(q22),t(9;22)(q34;q11.2)[18]/46,XY[2]	WT1,DNMT3A,RUNX1,ANKRD26,ATG2B,BLM,BRCA1,BRCA2,EZH2,TP53,TET2	2020.9.17	2020.9.23	6
	#035	66	Female	AML	M3	CD117,CD13,CD33,cMPO,CD56,CD64,CD123,CD9	46,XX,der(15)t(15;17)(q22;q21),ider(17)(q10)t(15;17)(q22;q21)[20]	WT1,PML-RaRa (S),PML-RaRa (L),PML-RaRa (V),GATA2,TET2	2020.10.10	2020.10.14	4
	#036	40	Male	AML	M5	CD117,CD13,CD33,CD56,HLA-DR	46,XY[20]	GATA2,CEBPA,KIT	2020.11.20	To date	406
	#037	49	Female	AML	M4	CD117,CD13,CD33,cMPO,CD9	46,XX[20]	NPM1,IDH1,FLT3-ITD,TET2,TP53	2021.1.14	2021.1.25	11
	#038	41	Female	AML	M3	CD117,CD13,CD33,CD64,CD9	46,XX,add(4)(p15),t(15;17)(q22;q21)[15]/46,XX[5]	WT1,PML-RARa(S),GATA2,KRAS,EZH2,TP53	2021.1.23	To date	342
	#039	49	Male	AML	M2	CD117,CD13,CD33,CD34,HLA-DR,	46,XY,del(1)(q31),del(4)(q21q25),del(5)(q13),-7,del(12)(q13q24.1),der(14)t(8;14)(q22;q32),t(15;16)(q11.2;q24),add(18)(q23),+mar[20]	TP53,TET2,ASXL1	2021.1.23	2021.6.25	138
	#040	38	Female	AML	M5	CD7,CD117,CD13,CD33,CD34,HLA-DR,cMPO,CD9,CD65	46,XX[20]	WT1,CEBPA,BRCA1,ATG2B,ANKRD26,KMT2A,TP53	2021.2.17	To date	317
	#041	60	Male	AML	M4	CD117,CD13,CD33,CD34,CD19,HLA-DR,nTDT,CD9	46,XY,t(9;22)(q34;q11.2)[15]	BCR-ABL,ANKRD26,GATA2,SRP72,TP53,ATG2B,BRCA1,TET2	2021.2.20	To date	314
	#042	61	Female	AML	M4	CD117,CD34,CD33,HLA-DR	47,XX,+11[4]/46,XX,del(7)(q22)[3]/46,XX[13]	DNMT3A,IDH2,TET2,GATA2,TP53,WT1,BCORL1	2021.3.24	To date	282
	#043	40	Female	AML	M5	CD117,CD34,CD33,CD13,HLA-DR,CD9	46,XX,inv(16)(p13q22)[14]/47,idem,+22[1]/46,XX[5]	CBFβ-MYH11,WT1,KIT,PTPN11,TIN,ASXL1,TET2,MUC16,CROCC	2021.3.24	To date	282
	#044	48	Female	AML	M3	CD117,CD13,CD33,HLA-DR,CD64,CD123,CD65,CD56	46,XX,t(15;17)(q22;q21)[15]/46,XX[5]	PML-RARa,WT1	2021.3.26	To date	280
	#045	48	Male	AML	M5	CD117,CD33,CD34,HLA-DR,CD64,CD123	47,XY,+11[1]/48,idem,+mar[1]/46,XY[3]	WT1,IDH2,SRSF2,WAC,BRAF	2021.4.9	To date	266
	#046	29	Male	AML	M3	CD117,CD13,CD33,CD123,CD2	46,XY,t(15;17)(q22;q21)[10]/46,XY[10]	PML-RARa L,WT1,FLT3-ITD,EP300,TET2	2021.4.15	To date	260
	#047	19	Male	AML	M3	CD13,CD33,CD56,CD64,CD9	46,XY,t(8;18)(q13;p11.2),t(15;17)(q22;q21)[19]/46,XY[1]	PML-RARa(S),WT1,NRAS,KRAS,MUC16,ARID1B,WAC,TET2,MYD88	2021.4.21	To date	254
	#048	63	Female	AML	M3	CD117,CD13,CD33,cMPO,CD64,CD9	46,XX[2]	WT1,PML-RARa	2021.4.23	To date	252
	#049	72	Male	AML	M5	CD117,CD13,CD33,CD9	46,XY[20]	WT1,DNMT3A,IDH2,NPM1,CEBPA,FLT3-ITD,ANKRD26,ATG2B,BRCA1,BRCA2,SH2B3,BLM,ASXL1	2021.5.18	2022.2.24	282
	#050	44	Female	AML	M3	CD117,CD13,CD33,CD34,CD56,CD9	46,XX,t(15;17)(q22;q21)[18]/46,XX[2]	FLT3-ITD,WT1,PML-RARa(S)	2021.6.5	To date	209
	#051	30	Female	AML	M5	CD117,CD13,CD33,CD34,cMPO,	46,XX[20]	WT1,TIN,KDM5A,MUC16,IDH1,DNMT3A	2021.6.16	To date	198
	#052	57	Female	AML	M4EO	CD117,CD13,CD33,CD34,HLA-DR,cMPO,CD9	46,XX,inv(16)(p13q22)[11]/46,XX[9]	WT1,CBFβ-MYH11,NRAS,TIN,NCOR1,EPPK1,PTEN,ARID1B	2021.6.18	2021.11.03	138
	#053	36	Male	AML	M3	CD117,CD13,CD33,CD64,CD9	46,XY,t(15;17)(q22;q21)[10]/46,idem,add(17)(q25)[6]/46,XY[4]	RUNX1,TIN,CALR,ARID1A,CSMD1,WT1,PML-RARa(L),PML-RARa(V)	2021.6.29	To date	185
	#054	49	Male	AML	M5	CD7,CD117,CD13,CD33,HLA-DR,CD64	46,XY,del(7)(q22q36)[6]/46,XY[14]	GATA2,ANKRD26,BRCA2,ATG2B,BRCA1,TP53,WT1	2021.7.6	To date	178
	#055	53	Male	AML	M5	CD117,CD13,CD33,CD34,HLA-DR,cMPO,	46,XY,t(8;21)(q22;q22)[9]/45,idem,-Y[3]	FLT3,ATG2B,ANKRD26,GATA2,SRP72,TET2,TP53,WT1,AML1-ETO	2021.10.7	To date	85
	#056	86	Male	AML	M5	CD117,CD13,CD33,cMPO,CD64,	46,XY[20]	WT1,TET2,FLT3,NPM1,CEBPA,ASXL1	2021.11.02	2021.11.03	1
	#057	56	Male	AML	M4	CD117,CD13,CD33,HLA-DR,cMPO,CD64,CD123,CD9	46,XY,del(11)(q23)[13]/46,XY[7]	IDH1,PTPN11,WT1,MLL-AF6,MLL-AF10,MLL-ENL,MLL-ELL	2021.11.7	To date	54
	#058	52	Male	AML	M3	CD13,CD33,cMPO,CD64,CD123,CD9	46,XX,t(15;17)(q24;q21)[14]/46,XX[6]	FLT3,WT1,PML-RARa (S)	2021.11.29	To date	32
	#001	35	Male	Healthy donor					2021.2.20
	#002	38	Male	Healthy donor					2021.2.21
	#003	35	Male	Healthy donor					2021.2.23
	#004	39	Female	Healthy donor					2021.2.23
	#005	47	Male	Healthy donor					2021.3.7
	#006	61	Female	Healthy donor					2021.7.16
	#007	70	Male	Healthy donor					2021.7.21
	#008	65	Female	Healthy donor					2021.7.26
	#009	49	Female	Healthy donor					2021.8.9
	#010	61	Female	Healthy donor					2021.8.16
	#011	15	Female	Healthy donor					2021.8.25
	#012	39	Female	Healthy donor					2021.8.26
	#013	63	Male	Healthy donor					2021.8.30
	#014	44	Male	Healthy donor					2021.12.20
	a: As of December 31, 2021
